# Supplementary material for: Proteomic analysis identifies deregulated metabolic and oxidative-associated proteins in Italian intrahepatic cholangiocarcinoma patients
Source: BMC Cancer. 2021 Jul 28;21:865. doi: 10.1186/s12885-021-08576-z (PMC8317365; doi:10.1186/s12885-021-08576-z)
Supplement: Supplementary file 4 — Additional file 4. Protein expression data obtained from The Protein Atlas database. [file 12885_2021_8576_MOESM4_ESM.xlsx]

## Sheet: Sheet1
Additional file 4: proteins expression data obtained from The Protein Atlas database
CAT
sample ID	CCA	codice	gender	età	staining	intensity	quantity	location
490	(M-81603)	CAB001515	F	55	medium	moderate	> 75%	Cytoplasmic/membranous
937	(M-81603)	CAB001515	F	65	ND	weak	<25%	Cytoplasmic/membranous
1022	(M-81603)	CAB001515	F	79	low	weak	25-75%	Cytoplasmic/membranous
1175	(M-81603)	CAB001515	M	57	low	weak	25-75%	Cytoplasmic/membranous
4839	(M-81603)	CAB001515	M	66	low	weak	25-75%	Cytoplasmic/membranous
4836	(M-81603)	CAB001515	F	73	ND	neg	neg	none
4837	(M-81603)	CAB001515	F	64	low	weak	25-75%	Cytoplasmic/membranous
2279	(M-81603)	CAB001515	F	64	ND	neg	neg	none
ACBP/DBI
sample ID	CCA	codice	gender	età	staining	intensity	quantity	location
2279	(M-81603)	CAB001515	F	64	low	weak	25-75%	Cytoplasmic/membranous
3334	(M-81603)	CAB001515	M	67	medium	moderate	75-25%	Cytoplasmic/membranous
2399	(M-81603)	CAB001515	F	52	ND	weak	<25%	Cytoplasmic/membranous
HBB
sample ID	CCA	codice	gender	età	staining	intensity	quantity	location
2279	(M-81603)	CAB001515	F	64	ND	neg	neg	none
937	(M-81603)	CAB001515	F	65	low	moderate	<25%	Cytoplasmic/membranous
2578	(M-81603)	CAB001515	M	50	ND	neg	neg	none
2399	(M-81603)	CAB001515	F	52	ND	neg	neg	none
1252	(M-81603)	CAB001515	F	55	ND	neg	neg	none
887	(M-81603)	CAB001515	F	67	ND	neg	neg	none
3334	(M-81603)	CAB001515	M	67	ND	neg	neg	none
3625	(M-81603)	CAB001515	M	59	ND	neg	neg	none
2399	(M-81603)	CAB001515	F	52	ND	neg	neg	none
ACY1
sample ID	CCA	codice	gender	età	staining	intensity	quantity	location
2399	(M-81603)	CAB001515	F	52	ND	neg	neg	none
2279	(M-81603)	CAB001515	F	64	ND	neg	neg	none
1252	(M-81603)	CAB001515	F	55	ND	neg	neg	none
1022	(M-81603)	CAB001515	F	79	ND	neg	neg	none
1175	(M-81603)	CAB001515	M	57	ND	neg	neg	none
3334	(M-81603)	CAB001515	M	67	nd	weak	<25%	Cytoplasmic/membranous
3625	(M-81603)	CAB001515	M	59	ND	neg	neg	none
2399	(M-81603)	CAB001515	F	52	ND	neg	neg	none
UCRI/UQCRFS1
sample ID	CCA	codice	gender	età	staining	intensity	quantity	location
2279	(M-81603)	CAB001515	F	64	high	strong	>75%	Cytoplasmic/membranous
3334	(M-81603)	CAB001515	M	67	high	strong	>75%	Cytoplasmic/membranous
3625	(M-81603)	CAB001515	M	59	medium	moderate	>75%	Cytoplasmic/membranous
2399	(M-81603)	CAB001515	F	52	medium	moderate	>75%	Cytoplasmic/membranous
3861	(M-81603)	CAB001515	F	77	high	strong	>75%	Cytoplasmic/membranous
ACTG
sample ID	CCA	codice	gender	età	staining	intensity	quantity	location
2279	(M-81603)	CAB001515	F	64	high	strong	>75%	Cytoplasmic/membranous
3334	(M-81603)	CAB001515	M	67	medium	moderate	75-25%	Cytoplasmic/membranous
3625	(M-81603)	CAB001515	M	59	medium	moderate	>75%	Cytoplasmic/membranous
2399	(M-81603)	CAB001515	F	52	medium	moderate	>75%	Cytoplasmic/membranous
PRDX6
sample ID	CCA	codice	gender	età	staining	intensity	quantity	location
2279	(M-81603)	CAB001515	F	64	Low	weak	<75%	Cytoplasmic/membranous/nuclear
937	(M-81603)	CAB001515	F	65	high	strong	>75%	Cytoplasmic/membranous/nuclear
2578	(M-81603)	CAB001515	M	50	medium	moderate	>75%	Cytoplasmic/membranous
2399	(M-81603)	CAB001515	F	52	low	weak	75-25%	Cytoplasmic/membranous/nuclear
1252	(M-81603)	CAB001515	F	55	ND	neg	neg	none
282	(M-81603)	CAB001515	F	65	medium	moderate	>75%	Cytoplasmic/membranous/nuclear
952	(M-81603)	CAB001515	F	68	medium	moderate	>75%	Cytoplasmic/membranous
PRDX2
sample ID	CCA	codice	gender	età	staining	intensity	quantity	location
2279	(M-81603)	CAB001515	F	64	medium	moderate	>75%	Cytoplasmic/membranous
937	(M-81603)	CAB001515	F	65	low	weak	>75%	Cytoplasmic/membranous
2578	(M-81603)	CAB001515	M	50	low	weak	75-25%	Cytoplasmic/membranous
2399	(M-81603)	CAB001515	F	52	medium	moderate	>75%	Cytoplasmic/membranous
1252	(M-81603)	CAB001515	F	55	low	weak	75-25%	Cytoplasmic/membranous
952	(M-81603)	CAB001515	F	68	medium	weak	75-25%	Cytoplasmic/membranous
ABHD14B/ABHEB
sample ID	CCA	codice	gender	età	staining	intensity	quantity	location
2279	(M-81603)	CAB001515	F	64	medium	moderate	>75%	Cytoplasmic/membranous
3334	(M-81603)	CAB001515	M	67	medium	moderate	>75%	Cytoplasmic/membranous/nuclear
3625	(M-81603)	CAB001515	M	59	high	strong	>75%	nuclear
2399	(M-81603)	CAB001515	F	52	medium	moderate	>75%	Cytoplasmic/membranous
SODM
sample ID	CCA	codice	gender	età	staining	intensity	quantity	location
490	(M-81603)	CAB001515	F	55	high	strong	>75%	Cytoplasmic/membranous
937	(M-81603)	CAB001515	F	65	high	strong	>75%	Cytoplasmic/membranous
1022	(M-81603)	CAB001515	F	79	high	strong	>75%	Cytoplasmic/membranous
1175	(M-81603)	CAB001515	M	57	low	weak	>75%	Cytoplasmic/membranous
H4
sample ID	CCA	codice	gender	età	staining	intensity	quantity	location
2279	(M-81603)	CAB001515	F	64	high	strong	75-25%	nuclear
937	(M-81603)	CAB001515	F	65	high	strong	>75%	nuclear
2578	(M-81603)	CAB001515	M	50	high	strong	>75%	nuclear
2399	(M-81603)	CAB001515	F	52	high	strong	>75%	nuclear
887	(M-81603)	CAB001515	F	61	medium	moderate	>75%	Cytoplasmic/membranous/nuclear
3334	(M-81603)	CAB001515	M	67	medium	strong	<25%	nuclear
3625	(M-81603)	CAB001515	M	59	medium	strong	<25%	nuclear
3840	(M-81603)	CAB001515	M	67	medium	strong	<25%	nuclear
2399	(M-81603)	CAB001515	F	52	medium	strong	<25%	nuclear
AL1A1/ALDH1A1
sample ID	CCA	codice	gender	età	staining	intensity	quantity	location
490	(M-81603)	CAB001515	F	55	ND	neg	neg	none
766	(M-81603)	CAB001515	M	58	ND	neg	neg	none
937	(M-81603)	CAB001515	F	65	ND	neg	neg	none
1022	(M-81603)	CAB001515	F	79	low	weak	75-25%	Cytoplasmic/membranous
1175	(M-81603)	CAB001515	M	57	ND	weak	<25%	Cytoplasmic/membranous/nuclear
2279	(M-81603)	CAB001515	F	64	ND	weak	<25%	Cytoplasmic/membranous
2578	(M-81603)	CAB001515	M	50	ND	weak	<25%	Cytoplasmic/membranous
2399	(M-81603)	CAB001515	F	52	ND	weak	<25%	Cytoplasmic/membranous
1252	(M-81603)	CAB001515	F	55	ND	weak	<25%	Cytoplasmic/membranous
HMGCS2
sample ID	CCA	codice	gender	età	staining	intensity	quantity	location
2279	(M-81603)	CAB001515	F	64	medium	strong	<25%	Cytoplasmic/membranous
3334	(M-81603)	CAB001515	M	67	high	strong	>75%	Cytoplasmic/membranous
3625	(M-81603)	CAB001515	M	59	ND	neg	neg	none
3733	(M-81603)	CAB001515	F	75	medium	moderate	>75%	Cytoplasmic/membranous
2399	(M-81603)	CAB001515	F	52	ND	neg	neg	none
3735	(M-81603)	CAB001515	F	54	low	moderate	<25%	Cytoplasmic/membranous
3736	(M-81603)	CAB001515	M	56	low	moderate	<25%	Cytoplasmic/membranous
HMGCS2
sample ID	CCA	codice	gender	età	staining	intensity	quantity	location
2279	(M-81603)	CAB001515	F	64	high	strong	>75%	Cytoplasmic/membranous
937	(M-81603)	CAB001515	F	65	medium	moderate	>75%	Cytoplasmic/membranous
2578	(M-81603)	CAB001515	M	50	medium	moderate	>75%	Cytoplasmic/membranous
2399	(M-81603)	CAB001515	F	52	medium	moderate	75-25%	Cytoplasmic/membranous
1252	(M-81603)	CAB001515	F	55	medium	moderate	>75%	Cytoplasmic/membranous
877	(M-81603)	CAB001515	F	61	medium	moderate	>75%	Cytoplasmic/membranous
3625	(M-81603)	CAB001515	M	59	high	strong	>75%	Cytoplasmic/membranous
2399	(M-81603)	CAB001515	F	52	medium	moderate	>75%	Cytoplasmic/membranous
FTCD
sample ID	CCA	codice	gender	età	staining	intensity	quantity	location
2279	(M-81603)	CAB001515	F	64	medium	moderate	75-25%	Cytoplasmic/membranous
3625	(M-81603)	CAB001515	M	59	medium	moderate	75-25%	Cytoplasmic/membranous
2578	(M-81603)	CAB001515	M	50	ND	neg	neg	none
2399	(M-81603)	CAB001515	F	52	LOW	moderate	<25%	Cytoplasmic/membranous
5097	(M-81603)	CAB001515	f	65	ND	neg	neg	none
GRP75
sample ID	CCA	codice	gender	età	staining	intensity	quantity	location
490	(M-81603)	CAB001515	F	55	high	strong	>75%	Cytoplasmic/membranous
937	(M-81603)	CAB001515	F	65	high	strong	>75%	Cytoplasmic/membranous
516	(M-81603)	CAB001515	F	79	high	strong	>75%	Cytoplasmic/membranous
1175	(M-81603)	CAB001515	M	57	high	strong	>75%	Cytoplasmic/membranous
2279	(M-81603)	CAB001515	F	64	high	strong	>75%	Cytoplasmic/membranous
2399	(M-81603)	CAB001515	F	52	high	strong	>75%	Cytoplasmic/membranous
1252	(M-81603)	CAB001515	F	55	high	strong	>75%	Cytoplasmic/membranous
282	(M-81603)	CAB001515	f	65	high	strong	>75%	Cytoplasmic/membranous
TUBA1B
sample ID	CCA	codice	gender	età	staining	intensity	quantity	location
2279	(M-81603)	CAB001515	F	64	medium	moderate	>75%	Cytoplasmic/membranous
937	(M-81603)	CAB001515	F	65	medium	moderate	>75%	Cytoplasmic/membranous
2578	(M-81603)	CAB001515	M	50	low	weak	>75%	Cytoplasmic/membranous
2399	(M-81603)	CAB001515	F	52	ND	neg	neg	none
555	(M-81603)	CAB001515	f	51	medium	moderate	>75%	Cytoplasmic/membranous
490	(M-81603)	CAB001515	F	55	low	weak	>75%	Cytoplasmic/membranous
3334	(M-81603)	CAB001515	M	67	low	moderate	<25%	Cytoplasmic/membranous
3625	(M-81603)	CAB001515	M	59	medium	moderate	>75%	Cytoplasmic/membranous
3841	(M-81603)	CAB001515	F	77	high	strong	>75%	Cytoplasmic/membranous
4836	(M-81603)	CAB001515	F	64	ND	weak	<25%	Cytoplasmic/membranous
TPM3
sample ID	CCA	codice	gender	età	staining	intensity	quantity	location
937	(M-81603)	CAB001515	F	65	ND	neg	neg	none
516	(M-81603)	CAB001515	F	79	ND	weak	<25%	Cytoplasmic/membranous
1175	(M-81603)	CAB001515	M	57	ND	neg	neg	none
2279	(M-81603)	CAB001515	F	64	low	moderate	<25%	Cytoplasmic/membranous
2399	(M-81603)	CAB001515	F	52	ND	neg	neg	none
877	(M-81603)	CAB001515	F	61	ND	neg	neg	none
952	(M-81603)	CAB001515	f	68	medium	moderate	>75%	Cytoplasmic/membranous
3334	(M-81603)	CAB001515	M	67	high	strong	>75%	Cytoplasmic/membranous
3625	(M-81603)	CAB001515	M	59	medium	moderate	>75%	Cytoplasmic/membranous
4836	(M-81603)	CAB001515	F	64	medium	moderate	75-25%	Cytoplasmic/membranous
2399	(M-81603)	CAB001515	F	52	high	strong	>75%	Cytoplasmic/membranous
